# Supplementary material for: 4-Acetyl-2,3,4,5-tetra­hydro-1H-1,4-benzodiazepine
Source: Acta Crystallogr Sect E Struct Rep Online. 2008 May 3;64(Pt 6):o969. doi: 10.1107/S1600536808007927 (PMC2961359; doi:10.1107/S1600536808007927)
Supplement: Supplementary file 2 [file e-64-0o969-Isup2.hkl]

# 
# h,k,l, Fc-squared, Fo-squared, sigma(Fo-squared) and status flag 
# 
data_I
_shelx_title ' 070517A in P4(3)' 
_shelx_refln_list_code          4 
_shelx_F_calc_maximum       86.85 
_exptl_crystal_F_000       448.00 
_reflns_d_resolution_high  0.8403 
 
loop_ 
 _symmetry_equiv_pos_as_xyz 
 'x, y, z' 
 '-x, -y, z+1/2' 
 '-y, x, z+3/4' 
 'y, -x, z+1/4' 
 
_cell_length_a    10.8251 
_cell_length_b    10.8251 
_cell_length_c     9.4569 
_cell_angle_alpha  90.000 
_cell_angle_beta   90.000 
_cell_angle_gamma  90.000 
 
_shelx_F_squared_multiplier     1.000 
 
loop_ 
 _refln_index_h 
 _refln_index_k 
 _refln_index_l 
 _refln_F_squared_calc 
 _refln_F_squared_meas 
 _refln_F_squared_sigma 
 _refln_observed_status 
   1   1   0     4273.97     4142.11     25.97 o 
  -1   2   0     1310.41     1342.61      7.19 o 
   0   2   0      963.62      866.45      5.52 o 
   1   2   0     7543.16     7956.17     73.00 o 
   2   2   0     5650.40     5722.50     36.37 o 
  -2   3   0     1231.08     1161.38      6.30 o 
  -1   3   0       27.46       22.72      0.44 o 
   0   3   0       23.77       19.09      0.37 o 
   1   3   0     1308.76     1345.17      7.26 o 
   2   3   0      513.68      504.38      3.13 o 
   3   3   0      557.85      619.90      4.81 o 
  -3   4   0        0.03        0.33      0.17 o 
  -2   4   0        5.60        4.73      0.33 o 
  -1   4   0      108.92      107.27      1.11 o 
   0   4   0      215.27      206.36      1.66 o 
   1   4   0      329.58      306.32      2.24 o 
   2   4   0        6.37        4.90      0.30 o 
   3   4   0      256.35      234.93      1.78 o 
   4   4   0      769.52      767.68      4.35 o 
  -4   5   0      118.25      119.23      1.26 o 
  -3   5   0      391.86      456.51      3.02 o 
  -2   5   0     1377.50     1386.82      8.93 o 
  -1   5   0       88.00       76.06      0.96 o 
   0   5   0      299.15      290.13      2.26 o 
   1   5   0      115.22       99.09      1.17 o 
   2   5   0      369.25      366.69      2.66 o 
   3   5   0      118.43      159.03      1.46 o 
   4   5   0      184.06      182.48      1.67 o 
   5   5   0       47.37       43.32      0.79 o 
  -5   6   0        9.38        9.95      0.56 o 
  -4   6   0       13.83       11.86      0.56 o 
  -3   6   0      238.11      238.29      2.90 o 
  -2   6   0      225.69      240.29      2.22 o 
  -1   6   0        0.77        0.52      0.12 o 
   0   6   0        1.32        1.52      0.22 o 
   1   6   0      154.32      145.91      1.58 o 
   2   6   0      615.34      629.29      4.27 o 
   3   6   0       65.03       63.92      0.92 o 
   4   6   0        0.57        0.34      0.23 o 
   5   6   0       21.91       20.88      0.72 o 
   6   6   0       58.60       53.11      1.42 o 
  -6   7   0       10.21        9.27      0.71 o 
  -5   7   0       21.15       23.85      0.83 o 
  -4   7   0       42.63       41.67      1.24 o 
  -3   7   0      112.15      104.47      2.98 o 
  -2   7   0       13.28       16.99      0.78 o 
  -1   7   0      221.68      255.15      3.24 o 
   0   7   0       15.42       14.49      0.70 o 
   1   7   0        1.04        0.32      0.21 o 
   2   7   0       88.68       77.93      1.44 o 
   3   7   0       16.95       19.55      0.93 o 
   4   7   0      125.15      123.89      2.35 o 
   5   7   0       19.22       23.80      1.00 o 
   6   7   0       53.91       49.10      2.22 o 
   7   7   0       24.10       26.65      1.46 o 
  -7   8   0        1.11        0.55      0.60 o 
  -6   8   0       22.77       19.54      1.03 o 
  -5   8   0        1.03        0.97      0.57 o 
  -4   8   0       13.60       15.52      1.22 o 
  -3   8   0        7.14        5.98      1.24 o 
  -2   8   0       46.99       46.18      1.32 o 
  -1   8   0       15.08       17.20      0.90 o 
   0   8   0        6.35        4.00      0.77 o 
   1   8   0       19.62       23.87      1.40 o 
   2   8   0      150.40      150.55      2.45 o 
   3   8   0       32.87       38.74      1.03 o 
   4   8   0       49.73       51.84      1.20 o 
   5   8   0        6.99        7.45      0.74 o 
   6   8   0       21.83       21.83      1.09 o 
   7   8   0        0.13       -0.63      0.42 o 
   8   8   0        0.12        0.86      1.01 o 
  -8   9   0        0.22       -0.48      0.60 o 
  -7   9   0        0.05        1.29      0.67 o 
  -6   9   0        0.15        0.54      0.63 o 
  -5   9   0        1.84        1.60      0.52 o 
  -4   9   0       10.45       11.66      0.89 o 
  -3   9   0       11.04       12.50      0.89 o 
  -2   9   0       23.63       23.40      1.08 o 
  -1   9   0       43.21       42.04      1.62 o 
   0   9   0       79.40       77.07      1.77 o 
   1   9   0        0.15        1.67      0.48 o 
   2   9   0       14.92       18.24      1.22 o 
   3   9   0       51.98       53.63      2.36 o 
   4   9   0        3.33        3.65      0.99 o 
   5   9   0       24.55       24.75      1.50 o 
   6   9   0        0.01       -0.40      0.42 o 
   7   9   0        0.80        0.04      0.70 o 
   8   9   0        0.42        0.27      0.65 o 
   9   9   0        0.00        0.21      0.77 o 
  -8  10   0        1.03        0.92      0.80 o 
  -7  10   0       11.71       13.26      1.65 o 
  -6  10   0        0.79        0.74      0.85 o 
  -5  10   0       19.47       20.23      1.28 o 
  -4  10   0        0.55        0.93      0.46 o 
  -3  10   0       13.56       16.38      1.05 o 
  -2  10   0        0.71        0.11      0.46 o 
  -1  10   0       50.90       55.31      1.64 o 
   0  10   0       18.02       20.67      1.39 o 
   1  10   0      212.94      213.27      4.79 o 
   2  10   0       31.80       31.13      1.67 o 
   3  10   0        5.17        5.32      0.74 o 
   4  10   0       11.25        9.23      1.13 o 
   5  10   0        0.19        0.37      0.62 o 
   6  10   0        0.04       -0.23      0.60 o 
   7  10   0        9.06        7.84      1.64 o 
   8  10   0        7.36        3.94      1.48 o 
  -6  11   0        6.10        4.49      1.01 o 
  -5  11   0       12.10       14.79      1.28 o 
  -4  11   0        6.35        4.51      0.78 o 
  -3  11   0        5.65        4.89      0.79 o 
  -2  11   0       14.53       15.47      1.09 o 
  -1  11   0        6.23        6.32      1.61 o 
   0  11   0       83.70       87.09      2.76 o 
   1  11   0       14.08       19.38      2.10 o 
   2  11   0       40.42       44.75      2.24 o 
   3  11   0        2.44        1.64      1.00 o 
   4  11   0        0.39        0.14      0.62 o 
   5  11   0        0.35        0.70      0.69 o 
   6  11   0        5.28        9.03      1.32 o 
  -4  12   0        0.01        0.47      0.57 o 
  -3  12   0        1.77        1.56      0.78 o 
  -2  12   0       17.68       21.88      1.70 o 
  -1  12   0        2.29        4.24      0.92 o 
   0  12   0        2.59        1.67      1.10 o 
   1  12   0       38.76       43.34      1.74 o 
   2  12   0       18.77       16.47      1.24 o 
   3  12   0        1.47        3.05      0.75 o 
   4  12   0        0.00        0.72      0.77 o 
   0   1   1     1017.43      955.83      4.92 o 
   1   1   1      338.44      313.14      1.79 o 
  -1   2   1      526.59      506.09      2.33 o 
   0   2   1     1131.81     1008.07      3.69 o 
   1   2   1     4470.84     4555.32     17.18 o 
   2   2   1     2559.45     2547.87      9.33 o 
  -2   3   1       44.38       46.87      0.65 o 
  -1   3   1       85.07       85.28      0.70 o 
   0   3   1     2630.03     2507.94      8.68 o 
   1   3   1     1842.72     1810.78      6.41 o 
   2   3   1     1798.34     1944.27      6.88 o 
   3   3   1      422.63      437.31      1.98 o 
  -3   4   1      115.79      114.50      0.79 o 
  -2   4   1      310.24      332.91      1.80 o 
  -1   4   1      134.10      129.14      0.91 o 
   0   4   1      103.76      115.77      0.72 o 
   1   4   1      577.24      546.99      2.59 o 
   2   4   1      288.19      285.30      1.46 o 
   3   4   1      324.50      344.42      1.73 o 
   4   4   1      858.83      946.78      3.67 o 
  -4   5   1        1.31        1.24      0.16 o 
  -3   5   1      360.93      354.37      1.89 o 
  -2   5   1      179.83      221.29      1.52 o 
  -1   5   1      175.76      173.18      1.05 o 
   0   5   1      363.16      353.49      1.71 o 
   1   5   1      345.87      320.85      1.94 o 
   2   5   1      193.40      207.33      1.30 o 
   3   5   1      202.62      225.31      1.36 o 
   4   5   1        5.87        6.10      0.24 o 
   5   5   1       32.64       32.10      0.62 o 
  -5   6   1        1.30        1.01      0.22 o 
  -4   6   1       85.55       78.34      0.93 o 
  -3   6   1      362.17      349.65      1.93 o 
  -2   6   1      406.90      410.34      2.26 o 
  -1   6   1       28.91       29.67      0.50 o 
   0   6   1       40.20       26.10      0.38 o 
   1   6   1       34.76       40.41      0.48 o 
   2   6   1      328.09      356.51      2.02 o 
   3   6   1      139.48      147.12      1.20 o 
   4   6   1        2.27        2.33      0.21 o 
   5   6   1       91.40      103.90      1.02 o 
   6   6   1       72.39       79.24      1.36 o 
  -6   7   1       12.71       10.36      0.56 o 
  -5   7   1       96.41      100.23      1.27 o 
  -4   7   1      101.07      110.52      1.29 o 
  -3   7   1       77.78       74.76      1.13 o 
  -2   7   1       43.71       45.51      0.95 o 
  -1   7   1       83.63       75.03      1.08 o 
   0   7   1       11.03       11.93      0.42 o 
   1   7   1        3.27        3.70      0.31 o 
   2   7   1       17.45       17.73      0.49 o 
   3   7   1       48.61       44.09      0.76 o 
   4   7   1       74.03       82.16      1.01 o 
   5   7   1      121.78      122.77      1.40 o 
   6   7   1       16.97       14.15      0.63 o 
   7   7   1        5.65        4.47      0.62 o 
  -7   8   1       21.79       19.65      1.54 o 
  -6   8   1       14.98       14.88      0.76 o 
  -5   8   1       58.77       54.01      1.21 o 
  -4   8   1        1.09        0.90      0.29 o 
  -3   8   1       12.17       12.04      0.59 o 
  -2   8   1       31.28       39.39      0.87 o 
  -1   8   1       63.46       66.58      1.10 o 
   0   8   1      111.10      112.85      1.30 o 
   1   8   1       48.99       43.77      1.01 o 
   2   8   1      211.99      204.17      1.96 o 
   3   8   1      104.48       96.16      1.32 o 
   4   8   1      145.55      154.92      1.49 o 
   5   8   1       80.61       79.56      1.32 o 
   6   8   1       11.10        8.16      0.56 o 
   7   8   1       14.40       16.24      0.74 o 
   8   8   1       15.62       15.94      0.98 o 
  -8   9   1       10.24        9.04      0.86 o 
  -7   9   1        2.69        3.80      0.64 o 
  -6   9   1       11.71       12.03      1.06 o 
  -5   9   1       28.07       30.86      1.12 o 
  -4   9   1       68.18       65.84      1.25 o 
  -3   9   1        0.77        1.18      0.32 o 
  -2   9   1       40.51       41.57      0.97 o 
  -1   9   1       10.11       11.79      0.59 o 
   0   9   1       30.79       28.51      0.80 o 
   1   9   1      122.02      125.44      1.84 o 
   2   9   1       14.69       16.27      0.76 o 
   3   9   1       82.41       81.22      1.84 o 
   4   9   1        5.53        4.16      0.52 o 
   5   9   1        1.94        1.27      0.39 o 
   6   9   1        4.13        2.26      0.46 o 
   7   9   1       20.18       20.96      0.86 o 
   8   9   1        6.51        5.81      0.73 o 
   9   9   1        0.06        0.70      0.54 o 
  -8  10   1        4.91        4.39      0.74 o 
  -7  10   1        5.42        6.51      0.76 o 
  -6  10   1        1.86        1.97      0.48 o 
  -5  10   1        7.18        8.98      0.75 o 
  -4  10   1       13.35       12.65      0.69 o 
  -3  10   1       17.86       17.73      0.77 o 
  -2  10   1       32.98       32.07      0.93 o 
  -1  10   1        8.54       10.44      0.63 o 
   0  10   1       99.83      100.29      1.56 o 
   1  10   1       65.90       62.36      1.39 o 
   2  10   1       64.63       64.07      1.43 o 
   3  10   1       48.67       53.64      1.20 o 
   4  10   1       16.12       14.80      0.82 o 
   5  10   1       14.36       12.36      0.99 o 
   6  10   1       11.75       11.94      0.94 o 
   7  10   1        1.97        1.46      0.67 o 
   8  10   1        5.60        6.88      1.71 o 
  -6  11   1        2.53        3.94      0.68 o 
  -5  11   1        4.49        4.56      0.56 o 
  -4  11   1        0.86        1.14      0.42 o 
  -3  11   1       19.30       19.65      0.85 o 
  -2  11   1        0.23        0.48      0.43 o 
  -1  11   1       20.93       22.67      1.17 o 
   0  11   1      107.56      115.11      1.98 o 
   1  11   1       14.34       13.20      0.90 o 
   2  11   1       27.54       27.94      1.05 o 
   3  11   1        5.07        3.80      0.50 o 
   4  11   1        3.08        2.38      0.60 o 
   5  11   1       10.17        9.09      0.89 o 
   6  11   1        4.59        4.05      1.14 o 
  -4  12   1        9.65       10.04      0.82 o 
  -3  12   1        0.71       -0.12      0.42 o 
  -2  12   1       25.51       24.72      1.10 o 
  -1  12   1       36.78       35.44      1.37 o 
   0  12   1       13.64       15.04      1.04 o 
   1  12   1       17.66       18.13      1.05 o 
   2  12   1       14.19       17.97      0.89 o 
   3  12   1       12.86       15.79      0.97 o 
   4  12   1        8.37        9.20      0.93 o 
   0   1   2      873.37      823.14      3.81 o 
   1   1   2      950.13      998.14      4.21 o 
  -1   2   2     1461.71     1444.16      5.48 o 
   0   2   2     2696.31     2589.61     11.54 o 
   1   2   2     3310.02     3361.97     11.79 o 
   2   2   2     2646.91     2696.98      9.92 o 
  -2   3   2      204.54      180.37      1.03 o 
  -1   3   2      508.83      509.69      2.30 o 
   0   3   2     2265.98     2169.35      7.90 o 
   1   3   2      620.50      631.73      2.42 o 
   2   3   2      235.50      264.02      1.39 o 
   3   3   2      562.82      531.99      2.54 o 
  -3   4   2      222.65      233.16      1.31 o 
  -2   4   2      899.94      910.27      3.91 o 
  -1   4   2     1173.65     1177.21      4.86 o 
   0   4   2      548.67      569.08      2.28 o 
   1   4   2      539.16      583.12      2.44 o 
   2   4   2      979.54     1004.58      3.97 o 
   3   4   2      311.48      366.10      1.87 o 
   4   4   2      405.78      453.59      2.24 o 
  -4   5   2      168.87      174.15      1.30 o 
  -3   5   2       72.50       76.03      0.76 o 
  -2   5   2      141.17      165.14      1.15 o 
  -1   5   2      245.22      220.20      1.23 o 
   0   5   2      138.34      160.31      0.97 o 
   1   5   2      437.69      412.77      1.84 o 
   2   5   2      393.66      407.00      2.19 o 
   3   5   2      291.95      313.02      1.80 o 
   4   5   2       98.94      107.33      1.07 o 
   5   5   2        9.09        9.75      0.42 o 
  -5   6   2        1.20        1.31      0.22 o 
  -4   6   2       34.43       30.50      0.69 o 
  -3   6   2      223.81      244.79      1.58 o 
  -2   6   2        2.80        2.77      0.19 o 
  -1   6   2       62.66       65.60      0.78 o 
   0   6   2       44.62       58.04      0.59 o 
   1   6   2      101.62      105.14      0.87 o 
   2   6   2       11.07       10.84      0.39 o 
   3   6   2      149.30      162.27      1.40 o 
   4   6   2      201.11      190.60      1.48 o 
   5   6   2       60.93       56.65      0.83 o 
   6   6   2      127.37      131.27      1.47 o 
  -6   7   2       20.73       18.73      0.69 o 
  -5   7   2       41.74       36.64      0.81 o 
  -4   7   2      115.22      112.11      1.33 o 
  -3   7   2       25.51       21.68      0.62 o 
  -2   7   2        0.63        0.56      0.23 o 
  -1   7   2      138.17      137.33      1.23 o 
   0   7   2       53.53       57.77      0.86 o 
   1   7   2      207.12      186.21      1.76 o 
   2   7   2       85.81       91.12      1.14 o 
   3   7   2        5.03        5.17      0.34 o 
   4   7   2       54.93       60.64      0.93 o 
   5   7   2       12.86       12.89      0.53 o 
   6   7   2       12.20       13.58      0.64 o 
   7   7   2       23.12       22.09      0.88 o 
  -7   8   2       62.41       64.73      1.64 o 
  -6   8   2       20.34       20.85      0.85 o 
  -5   8   2       19.53       18.22      0.71 o 
  -4   8   2        4.75        5.34      0.46 o 
  -3   8   2       16.52       15.94      0.63 o 
  -2   8   2      156.02      155.01      1.59 o 
  -1   8   2       78.63       87.04      1.16 o 
   0   8   2      130.34      130.67      1.58 o 
   1   8   2       35.73       36.32      0.82 o 
   2   8   2       66.24       59.41      1.05 o 
   3   8   2      135.63      133.05      1.60 o 
   4   8   2       13.47       14.36      0.68 o 
   5   8   2       12.45       10.26      0.71 o 
   6   8   2       31.79       29.42      0.88 o 
   7   8   2        7.59        4.85      0.56 o 
   8   8   2       19.31       20.26      1.12 o 
  -8   9   2       17.31       16.67      1.48 o 
  -7   9   2       15.31       14.22      1.02 o 
  -6   9   2       12.44       11.42      0.75 o 
  -5   9   2        3.62        3.47      0.44 o 
  -4   9   2       36.52       30.70      0.89 o 
  -3   9   2       36.90       38.46      1.38 o 
  -2   9   2      133.80      122.87      2.86 o 
  -1   9   2       49.22       50.24      1.44 o 
   0   9   2       42.75       40.63      1.15 o 
   1   9   2       12.25       10.72      0.65 o 
   2   9   2        2.81        3.09      0.56 o 
   3   9   2       21.73       23.13      0.85 o 
   4   9   2       15.94       15.44      0.75 o 
   5   9   2        3.11        2.66      0.47 o 
   6   9   2       20.97       24.86      0.98 o 
   7   9   2        9.05        8.11      0.78 o 
   8   9   2       20.48       21.86      1.16 o 
  -7  10   2       21.21       19.35      1.12 o 
  -6  10   2       20.91       21.07      0.98 o 
  -5  10   2        8.53        6.24      0.57 o 
  -4  10   2        3.81        3.57      0.47 o 
  -3  10   2       22.28       22.80      0.83 o 
  -2  10   2      116.28      109.58      1.87 o 
  -1  10   2       16.89       19.42      0.89 o 
   0  10   2        1.20        0.74      0.37 o 
   1  10   2       34.61       35.66      1.08 o 
   2  10   2       12.87       13.82      0.78 o 
   3  10   2        0.36       -0.33      0.35 o 
   4  10   2        8.48        6.91      0.70 o 
   5  10   2       23.22       21.08      1.44 o 
   6  10   2       14.78       17.29      1.22 o 
   7  10   2       17.83       22.79      2.34 o 
  -6  11   2        1.58        1.71      0.51 o 
  -5  11   2        2.73        1.61      0.46 o 
  -4  11   2        5.91        5.67      0.64 o 
  -3  11   2       21.52       19.92      0.98 o 
  -2  11   2       17.63       18.80      0.94 o 
  -1  11   2       15.62       15.67      0.87 o 
   0  11   2       15.97       13.10      0.93 o 
   1  11   2       38.15       41.54      1.24 o 
   2  11   2       10.37       10.43      1.00 o 
   3  11   2        6.82        5.18      0.70 o 
   4  11   2        4.86        6.53      0.76 o 
   5  11   2        6.43        7.70      0.81 o 
   6  11   2        1.79        1.63      0.61 o 
  -4  12   2        3.99        4.35      0.63 o 
  -3  12   2        0.35        0.67      0.51 o 
  -2  12   2       42.22       43.19      1.62 o 
  -1  12   2       18.73       18.46      1.01 o 
   0  12   2        1.67        2.47      0.59 o 
   1  12   2        1.47        1.89      0.68 o 
   2  12   2        1.03        1.35      0.52 o 
   3  12   2        0.36        0.95      0.48 o 
   4  12   2        0.98        0.11      0.50 o 
   0   1   3      160.37      152.36      1.66 o 
   1   1   3      385.55      401.55      2.23 o 
  -1   2   3     1933.78     1926.17      7.80 o 
   0   2   3       12.26       11.82      0.33 o 
   1   2   3     2090.40     2076.81      7.77 o 
   2   2   3     1427.64     1424.12      5.68 o 
  -2   3   3       99.23      109.34      1.53 o 
  -1   3   3       95.82       88.20      0.75 o 
   0   3   3      243.14      268.65      1.66 o 
   1   3   3      178.13      169.64      1.21 o 
   2   3   3      388.61      384.63      2.20 o 
   3   3   3       20.28       17.92      0.39 o 
  -3   4   3      872.29      848.09      3.85 o 
  -2   4   3       24.10       21.56      0.40 o 
  -1   4   3      216.18      208.96      1.29 o 
   0   4   3      531.32      588.50      2.88 o 
   1   4   3       77.92       79.49      0.69 o 
   2   4   3     1485.91     1539.99      5.46 o 
   3   4   3     1029.59      993.29      4.11 o 
   4   4   3      773.98      748.45      3.35 o 
  -4   5   3       19.42       15.94      0.61 o 
  -3   5   3       99.36       92.72      1.23 o 
  -2   5   3       27.70       34.23      0.83 o 
  -1   5   3      115.51      125.38      0.90 o 
   0   5   3      100.71      128.02      0.94 o 
   1   5   3      220.37      243.50      1.34 o 
   2   5   3       91.26       86.83      0.80 o 
   3   5   3       81.17       88.39      0.87 o 
   4   5   3      101.65       99.70      0.96 o 
   5   5   3       32.14       32.29      0.75 o 
  -5   6   3       14.13       12.72      0.44 o 
  -4   6   3       25.55       29.02      0.62 o 
  -3   6   3       22.48       26.90      0.57 o 
  -2   6   3      106.93       93.66      0.92 o 
  -1   6   3       77.43       93.77      0.98 o 
   0   6   3       46.03       57.25      1.20 o 
   1   6   3      174.71      168.51      1.32 o 
   2   6   3      301.50      278.34      1.85 o 
   3   6   3      244.90      251.79      1.78 o 
   4   6   3       24.68       23.68      0.54 o 
   5   6   3      262.81      266.45      2.11 o 
   6   6   3       19.80       15.74      0.59 o 
  -6   7   3       65.93       64.02      1.21 o 
  -5   7   3        0.95        0.47      0.26 o 
  -4   7   3       26.88       26.97      0.70 o 
  -3   7   3      165.92      168.39      1.50 o 
  -2   7   3      154.44      149.15      1.36 o 
  -1   7   3       51.05       47.98      0.88 o 
   0   7   3       58.18       63.88      0.99 o 
   1   7   3       33.36       30.77      0.65 o 
   2   7   3       38.13       44.58      0.79 o 
   3   7   3       39.96       39.10      0.70 o 
   4   7   3      187.31      177.23      2.20 o 
   5   7   3       42.62       43.85      0.96 o 
   6   7   3       54.93       57.83      1.50 o 
   7   7   3       20.08       20.21      0.88 o 
  -7   8   3        3.59        3.25      0.58 o 
  -6   8   3       59.59       63.12      1.53 o 
  -5   8   3       45.10       46.12      1.06 o 
  -4   8   3       19.00       17.82      0.70 o 
  -3   8   3       30.41       27.25      0.79 o 
  -2   8   3        4.23        2.66      0.45 o 
  -1   8   3       58.48       56.39      1.07 o 
   0   8   3      139.93      129.98      1.78 o 
   1   8   3       42.90       43.18      1.07 o 
   2   8   3       44.76       40.46      0.90 o 
   3   8   3       65.43       63.75      1.13 o 
   4   8   3       17.12       18.38      0.76 o 
   5   8   3       34.55       34.48      1.10 o 
   6   8   3       49.62       46.80      1.11 o 
   7   8   3        2.72        2.34      0.48 o 
   8   8   3        2.96        5.34      0.71 o 
  -8   9   3       22.99       24.20      1.73 o 
  -7   9   3        0.77        1.28      0.55 o 
  -6   9   3       11.92       12.04      0.78 o 
  -5   9   3       31.90       34.21      0.98 o 
  -4   9   3        6.82        8.61      0.69 o 
  -3   9   3       13.87       15.29      0.74 o 
  -2   9   3        3.72        4.67      0.52 o 
  -1   9   3       91.13       84.52      1.56 o 
   0   9   3       84.32       78.75      1.46 o 
   1   9   3       43.11       43.19      1.11 o 
   2   9   3        5.24        4.78      0.51 o 
   3   9   3       39.03       37.93      0.95 o 
   4   9   3       35.44       32.69      1.17 o 
   5   9   3        5.03        4.06      0.60 o 
   6   9   3        0.23        0.33      0.38 o 
   7   9   3        1.03        1.32      0.54 o 
   8   9   3       10.49       12.06      1.13 o 
  -7  10   3        9.74        9.27      0.92 o 
  -6  10   3        0.89        0.39      0.39 o 
  -5  10   3       18.54       16.04      0.80 o 
  -4  10   3        5.37        4.40      0.56 o 
  -3  10   3        8.80        7.03      0.63 o 
  -2  10   3       13.73       12.18      0.77 o 
  -1  10   3       39.32       39.47      1.16 o 
   0  10   3       12.02       15.75      1.08 o 
   1  10   3       32.86       30.74      1.55 o 
   2  10   3        0.54        1.01      0.41 o 
   3  10   3       17.26       16.33      0.95 o 
   4  10   3       19.58       20.00      1.05 o 
   5  10   3        6.19        5.84      0.84 o 
   6  10   3        9.56       11.01      0.94 o 
   7  10   3        1.22        1.64      0.60 o 
  -5  11   3        5.18        5.80      0.78 o 
  -4  11   3       10.50       10.94      0.80 o 
  -3  11   3       13.65       12.59      0.84 o 
  -2  11   3        4.45        5.63      0.76 o 
  -1  11   3       29.52       29.33      1.24 o 
   0  11   3       20.64       21.23      1.10 o 
   1  11   3       26.32       26.87      1.16 o 
   2  11   3        1.13        1.56      0.49 o 
   3  11   3       19.43       22.46      1.12 o 
   4  11   3        4.85        6.01      0.77 o 
   5  11   3        6.20        5.42      0.73 o 
  -3  12   3       26.51       28.31      1.16 o 
  -2  12   3        0.88        0.66      0.66 o 
  -1  12   3        2.28        2.41      0.62 o 
   0  12   3        1.11        1.31      0.53 o 
   1  12   3        1.03        0.37      0.52 o 
   2  12   3        3.19        3.58      0.69 o 
   3  12   3        0.19        0.42      0.51 o 
   0   0   4      919.37      899.27     11.07 o 
   0   1   4      465.25      464.98      3.36 o 
   1   1   4      208.09      205.30      1.95 o 
  -1   2   4      308.21      341.89      2.22 o 
   0   2   4       82.70       90.38      0.98 o 
   1   2   4       93.98       95.31      0.88 o 
   2   2   4       39.17       39.41      0.57 o 
  -2   3   4       79.94       96.32      0.95 o 
  -1   3   4      133.51      164.73      1.47 o 
   0   3   4      331.64      339.84      2.24 o 
   1   3   4      432.46      467.51      2.63 o 
   2   3   4       27.09       31.99      0.50 o 
   3   3   4      423.26      449.83      2.97 o 
  -3   4   4       95.48      113.08      1.20 o 
  -2   4   4      133.23      142.52      1.10 o 
  -1   4   4      418.32      399.97      2.25 o 
   0   4   4       47.38       56.28      0.76 o 
   1   4   4       60.01       64.35      0.77 o 
   2   4   4      658.96      692.66      3.11 o 
   3   4   4      185.73      188.60      1.34 o 
   4   4   4      201.76      217.11      1.62 o 
  -4   5   4      113.88      109.42      1.27 o 
  -3   5   4       29.51       24.09      0.54 o 
  -2   5   4       89.19       91.81      1.08 o 
  -1   5   4       73.42       79.20      0.89 o 
   0   5   4      144.34      143.72      1.18 o 
   1   5   4      275.06      269.68      1.67 o 
   2   5   4      262.93      261.48      1.67 o 
   3   5   4       22.23       24.34      0.46 o 
   4   5   4        8.47        9.60      0.40 o 
   5   5   4      120.94      122.96      1.28 o 
  -5   6   4       29.31       31.13      0.70 o 
  -4   6   4        8.11        7.26      0.51 o 
  -3   6   4       60.64       59.40      0.95 o 
  -2   6   4       36.09       34.82      0.77 o 
  -1   6   4      147.87      140.01      1.28 o 
   0   6   4      169.16      180.79      1.74 o 
   1   6   4       20.76       20.87      0.58 o 
   2   6   4       36.04       33.78      0.64 o 
   3   6   4       55.75       51.15      0.80 o 
   4   6   4       52.24       49.46      0.98 o 
   5   6   4      130.07      128.87      1.47 o 
   6   6   4      285.89      298.13      2.89 o 
  -6   7   4       95.08       88.55      1.47 o 
  -5   7   4       45.98       43.90      0.94 o 
  -4   7   4      300.00      305.53      2.27 o 
  -3   7   4       66.30       68.93      0.99 o 
  -2   7   4       86.97       85.98      1.39 o 
  -1   7   4      112.08      114.85      1.48 o 
   0   7   4       57.39       61.13      1.03 o 
   1   7   4       14.34       14.12      0.51 o 
   2   7   4       59.66       59.44      0.95 o 
   3   7   4       38.84       36.76      0.78 o 
   4   7   4      181.61      165.60      1.69 o 
   5   7   4       47.46       46.07      0.93 o 
   6   7   4       39.51       40.38      1.15 o 
   7   7   4       22.13       22.73      0.95 o 
  -7   8   4        5.14        5.54      0.62 o 
  -6   8   4      142.90      143.71      2.46 o 
  -5   8   4        1.71        1.28      0.37 o 
  -4   8   4       62.97       59.52      1.23 o 
  -3   8   4       37.06       36.53      0.94 o 
  -2   8   4        9.32        7.42      0.59 o 
  -1   8   4       91.17       87.92      1.57 o 
   0   8   4       45.71       45.06      1.08 o 
   1   8   4       49.50       58.45      1.23 o 
   2   8   4       18.73       18.46      0.69 o 
   3   8   4       28.67       25.00      0.77 o 
   4   8   4       47.87       50.79      1.21 o 
   5   8   4       66.27       68.05      1.41 o 
   6   8   4       31.56       30.83      1.40 o 
   7   8   4        9.02        8.70      0.85 o 
   8   8   4        3.65        4.87      0.64 o 
  -8   9   4        2.42        2.23      0.62 o 
  -7   9   4       10.11        9.98      0.90 o 
  -6   9   4        6.65        6.50      0.64 o 
  -5   9   4       27.35       25.73      0.89 o 
  -4   9   4        9.57        7.92      0.66 o 
  -3   9   4        7.35        7.18      0.63 o 
  -2   9   4       27.94       28.69      0.99 o 
  -1   9   4       48.53       47.43      1.39 o 
   0   9   4        0.30        0.12      0.37 o 
   1   9   4       34.74       33.82      1.03 o 
   2   9   4       13.68       13.65      0.75 o 
   3   9   4        8.01        7.16      0.68 o 
   4   9   4       32.36       26.49      1.15 o 
   5   9   4        0.11        0.01      0.35 o 
   6   9   4        2.07        0.55      0.70 o 
   7   9   4        0.63        0.88      0.53 o 
   8   9   4        3.61        2.95      0.67 o 
  -6  10   4        3.56        4.97      0.65 o 
  -5  10   4        3.80        4.02      0.66 o 
  -4  10   4        0.71        0.76      0.40 o 
  -3  10   4       14.55       13.60      0.83 o 
  -2  10   4       10.07       10.10      0.75 o 
  -1  10   4       10.26       12.22      0.90 o 
   0  10   4        3.31        2.42      0.52 o 
   1  10   4       18.49       15.60      0.95 o 
   2  10   4       32.50       30.01      1.04 o 
   3  10   4       14.15       15.28      0.96 o 
   4  10   4       16.34       15.88      0.98 o 
   5  10   4        3.05        3.22      0.76 o 
   6  10   4        6.39        8.44      0.78 o 
  -4  11   4        0.88        1.31      0.56 o 
  -3  11   4        4.86        5.11      0.64 o 
  -2  11   4        3.53        3.01      0.55 o 
  -1  11   4        6.93        8.25      0.81 o 
   0  11   4        9.78        9.91      0.87 o 
   1  11   4        0.45        0.02      0.45 o 
   2  11   4        0.09        0.32      0.50 o 
   3  11   4        2.81        5.02      0.71 o 
   4  11   4        3.48        4.14      0.67 o 
  -1  12   4        2.70        3.30      0.66 o 
   0  12   4        0.66        0.99      0.52 o 
   1  12   4        2.22        1.78      0.60 o 
   0   1   5      160.36      161.42      1.82 o 
   1   1   5      410.87      426.81      5.69 o 
  -1   2   5      421.22      452.19      2.87 o 
   0   2   5      106.09      111.66      1.21 o 
   1   2   5      266.59      265.61      2.22 o 
   2   2   5       29.11       27.73      0.56 o 
  -2   3   5       36.06       36.80      0.62 o 
  -1   3   5        2.56        2.57      0.33 o 
   0   3   5      298.76      285.82      2.16 o 
   1   3   5      245.71      257.99      1.87 o 
   2   3   5       65.23       69.32      0.86 o 
   3   3   5      111.35      103.96      1.01 o 
  -3   4   5       30.79       26.73      0.59 o 
  -2   4   5       97.24       96.67      1.07 o 
  -1   4   5        2.88        3.46      0.31 o 
   0   4   5      108.10      115.60      1.20 o 
   1   4   5       54.67       62.15      0.94 o 
   2   4   5       55.59       48.06      0.73 o 
   3   4   5      126.73      132.32      1.17 o 
   4   4   5      165.44      171.86      1.56 o 
  -4   5   5      120.70      114.54      1.27 o 
  -3   5   5       30.46       29.07      0.64 o 
  -2   5   5       95.12       97.65      1.20 o 
  -1   5   5      108.60      106.91      1.53 o 
   0   5   5        7.67        7.07      0.41 o 
   1   5   5       92.66       93.64      1.07 o 
   2   5   5       50.25       54.65      0.75 o 
   3   5   5        8.36        8.65      0.34 o 
   4   5   5       61.63       57.76      0.82 o 
   5   5   5      456.49      451.77      3.09 o 
  -5   6   5      105.19      111.46      1.44 o 
  -4   6   5      111.62      114.06      1.43 o 
  -3   6   5      260.75      260.93      2.20 o 
  -2   6   5       91.54       95.02      1.38 o 
  -1   6   5      121.69      125.44      1.71 o 
   0   6   5       39.65       44.62      0.90 o 
   1   6   5       43.03       40.31      0.86 o 
   2   6   5       38.74       42.80      0.76 o 
   3   6   5       72.00       74.05      1.07 o 
   4   6   5      316.19      306.15      2.44 o 
   5   6   5      156.78      152.26      1.69 o 
   6   6   5       36.54       36.92      0.96 o 
  -6   7   5       13.35       14.68      0.84 o 
  -5   7   5       22.89       22.69      0.73 o 
  -4   7   5      141.39      146.55      1.73 o 
  -3   7   5       41.00       36.15      0.84 o 
  -2   7   5       94.41       90.96      1.41 o 
  -1   7   5      100.59       95.42      1.87 o 
   0   7   5       31.01       26.64      0.84 o 
   1   7   5       36.69       34.93      0.85 o 
   2   7   5       47.04       47.04      0.91 o 
   3   7   5       13.34       12.75      0.55 o 
   4   7   5      116.35      119.10      1.49 o 
   5   7   5       15.70       15.08      0.63 o 
   6   7   5       43.86       44.68      0.99 o 
   7   7   5       25.88       28.20      1.00 o 
  -7   8   5        6.57        4.97      0.61 o 
  -6   8   5       25.45       24.18      0.80 o 
  -5   8   5       29.96       32.35      0.81 o 
  -4   8   5       17.26       14.84      0.86 o 
  -3   8   5       43.16       41.74      1.17 o 
  -2   8   5       57.06       59.64      1.35 o 
  -1   8   5        5.21        3.88      0.55 o 
   0   8   5        1.52        0.98      0.42 o 
   1   8   5        4.40        3.28      0.49 o 
   2   8   5       38.06       36.57      0.94 o 
   3   8   5       19.62       20.34      0.77 o 
   4   8   5        5.46        5.74      0.57 o 
   5   8   5       30.12       28.71      1.00 o 
   6   8   5       19.52       16.09      0.97 o 
   7   8   5       22.38       24.78      2.08 o 
   8   8   5        9.28       10.49      0.83 o 
  -7   9   5        2.30        2.45      0.65 o 
  -6   9   5        0.79        0.30      0.41 o 
  -5   9   5        1.83        1.73      0.54 o 
  -4   9   5        9.57        9.10      0.71 o 
  -3   9   5       29.70       26.56      1.00 o 
  -2   9   5       16.41       20.17      1.45 o 
  -1   9   5       11.24       10.88      0.83 o 
   0   9   5       29.99       31.00      1.17 o 
   1   9   5       18.37       21.30      1.01 o 
   2   9   5       11.95       14.42      0.81 o 
   3   9   5        2.50        2.94      0.49 o 
   4   9   5       10.36        9.68      0.71 o 
   5   9   5        2.92        2.39      0.50 o 
   6   9   5       37.72       38.27      1.37 o 
   7   9   5        5.10        5.58      0.77 o 
  -5  10   5        1.91        1.06      0.52 o 
  -4  10   5       18.47       19.04      0.99 o 
  -3  10   5        8.35        9.05      0.99 o 
  -2  10   5        9.73       11.96      1.23 o 
  -1  10   5       17.09       18.51      1.06 o 
   0  10   5        1.17        0.84      0.47 o 
   1  10   5        2.13        1.78      0.54 o 
   2  10   5        8.83        9.33      0.84 o 
   3  10   5        6.97        6.25      0.73 o 
   4  10   5        7.35        7.07      0.78 o 
   5  10   5        9.80       12.78      1.04 o 
  -3  11   5        2.65        2.20      0.55 o 
  -2  11   5        1.36        1.09      0.54 o 
  -1  11   5        1.54        1.42      0.53 o 
   0  11   5       19.02       18.88      1.14 o 
   1  11   5        8.02        7.29      0.82 o 
   2  11   5        5.05        3.74      0.76 o 
   3  11   5        4.02        5.29      0.88 o 
   0   1   6       46.84       48.43      1.05 o 
   1   1   6      209.92      198.59      2.24 o 
  -1   2   6       38.88       33.38      0.90 o 
   0   2   6      398.67      415.88      4.51 o 
   1   2   6        2.19        2.04      0.34 o 
   2   2   6      141.42      140.59      1.89 o 
  -2   3   6      290.68      291.68      2.37 o 
  -1   3   6      106.06      107.59      1.33 o 
   0   3   6       18.45       19.50      0.58 o 
   1   3   6       31.57       28.23      0.75 o 
   2   3   6       51.34       51.33      0.93 o 
   3   3   6       76.44       68.40      0.93 o 
  -3   4   6      173.07      179.41      1.71 o 
  -2   4   6      195.54      187.44      1.73 o 
  -1   4   6      110.63      113.32      1.30 o 
   0   4   6       24.62       23.77      0.65 o 
   1   4   6        8.44        9.53      0.46 o 
   2   4   6        1.81        2.09      0.26 o 
   3   4   6        8.06        7.66      0.40 o 
   4   4   6      208.40      212.31      1.68 o 
  -4   5   6      175.77      172.69      1.55 o 
  -3   5   6       49.48       48.42      0.92 o 
  -2   5   6       37.04       41.16      0.90 o 
  -1   5   6        7.89        8.07      0.48 o 
   0   5   6        6.07        7.27      0.41 o 
   1   5   6        7.97        7.92      0.39 o 
   2   5   6      140.41      149.24      1.37 o 
   3   5   6       30.40       32.23      0.70 o 
   4   5   6        6.19        6.95      0.39 o 
   5   5   6       47.79       48.83      0.83 o 
  -5   6   6       49.89       51.73      1.45 o 
  -4   6   6       17.01       18.79      1.13 o 
  -3   6   6       11.13       11.47      0.63 o 
  -2   6   6       39.54       46.86      1.13 o 
  -1   6   6       63.85       57.21      1.22 o 
   0   6   6       10.94        9.44      0.60 o 
   1   6   6        9.34        9.14      0.53 o 
   2   6   6        9.96       10.20      0.47 o 
   3   6   6       52.71       55.30      0.94 o 
   4   6   6       19.37       20.95      0.69 o 
   5   6   6        5.08        5.06      0.45 o 
   6   6   6        0.68        0.46      0.30 o 
  -6   7   6       28.09       26.94      0.90 o 
  -5   7   6        5.51        7.20      0.56 o 
  -4   7   6       16.39       16.26      0.67 o 
  -3   7   6       65.98       62.82      1.80 o 
  -2   7   6       15.66       14.02      0.74 o 
  -1   7   6       17.31       16.06      0.77 o 
   0   7   6       10.31        6.95      0.55 o 
   1   7   6       63.52       55.70      1.24 o 
   2   7   6        1.41        0.60      0.30 o 
   3   7   6        1.50        1.00      0.33 o 
   4   7   6        1.67        2.47      0.40 o 
   5   7   6        1.23        1.04      0.37 o 
   6   7   6        3.78        3.14      0.44 o 
   7   7   6       13.67       16.00      0.98 o 
  -7   8   6        1.88        2.21      0.42 o 
  -6   8   6        6.33        7.15      0.56 o 
  -5   8   6        2.13        2.24      0.44 o 
  -4   8   6       16.40       16.34      0.78 o 
  -3   8   6        1.40        1.27      0.35 o 
  -2   8   6       34.71       33.16      1.21 o 
  -1   8   6        1.69        2.18      0.47 o 
   0   8   6        1.47        0.79      0.43 o 
   1   8   6       16.19       17.17      0.96 o 
   2   8   6       17.26       15.89      0.82 o 
   3   8   6        3.49        2.88      0.69 o 
   4   8   6        1.18        1.65      0.45 o 
   5   8   6       31.43       30.28      1.08 o 
   6   8   6       49.61       48.51      1.48 o 
   7   8   6       16.27       11.98      1.16 o 
  -6   9   6        2.56        2.25      0.60 o 
  -5   9   6        6.36        8.04      0.82 o 
  -4   9   6       26.86       23.14      1.07 o 
  -3   9   6       60.81       64.19      2.03 o 
  -2   9   6        3.26        3.78      0.60 o 
  -1   9   6        2.72        3.63      0.58 o 
   0   9   6       15.60       17.99      1.05 o 
   1   9   6       15.06       13.72      0.94 o 
   2   9   6        8.67        8.30      0.78 o 
   3   9   6        4.82        3.57      0.56 o 
   4   9   6       13.92       15.96      0.90 o 
   5   9   6        2.44        2.59      0.52 o 
   6   9   6       13.99       13.35      1.01 o 
  -4  10   6        6.78        6.89      0.71 o 
  -3  10   6        7.61       10.16      0.90 o 
  -2  10   6        2.51        3.66      0.63 o 
  -1  10   6       17.57       21.31      1.13 o 
   0  10   6        5.61        5.63      0.74 o 
   1  10   6        0.52        0.78      0.52 o 
   2  10   6       14.16       13.32      1.18 o 
   3  10   6        3.39        1.80      0.69 o 
   4  10   6        5.09        4.04      0.62 o 
   0   1   7      117.18      120.43      1.83 o 
   1   1   7       48.41       50.46      1.36 o 
  -1   2   7       52.21       52.10      1.21 o 
   0   2   7       42.99       50.37      1.18 o 
   1   2   7       44.61       50.65      1.20 o 
   2   2   7       41.47       38.96      1.06 o 
  -2   3   7      159.34      153.51      2.59 o 
  -1   3   7      137.12      131.74      1.97 o 
   0   3   7      149.64      144.19      1.82 o 
   1   3   7        6.47        6.81      0.50 o 
   2   3   7       27.58       25.79      0.79 o 
   3   3   7       46.74       45.25      0.97 o 
  -3   4   7       28.59       28.56      0.75 o 
  -2   4   7      145.29      148.08      1.62 o 
  -1   4   7       81.04       74.60      1.13 o 
   0   4   7        5.33        6.60      0.47 o 
   1   4   7       32.17       34.82      0.93 o 
   2   4   7       21.24       23.33      0.78 o 
   3   4   7       53.14       51.88      0.97 o 
   4   4   7        6.71        7.94      0.54 o 
  -4   5   7       56.60       57.68      0.98 o 
  -3   5   7       44.17       45.63      0.93 o 
  -2   5   7       55.78       55.93      1.01 o 
  -1   5   7       32.88       31.76      0.78 o 
   0   5   7      122.12      115.35      1.44 o 
   1   5   7       10.46        8.46      0.49 o 
   2   5   7       91.96       82.37      1.26 o 
   3   5   7       54.72       54.21      0.95 o 
   4   5   7        8.82        8.21      0.53 o 
   5   5   7       38.31       38.49      0.92 o 
  -5   6   7       16.65       15.46      0.74 o 
  -4   6   7       10.77        9.81      0.61 o 
  -3   6   7        8.71        7.49      0.56 o 
  -2   6   7       47.12       45.32      1.05 o 
  -1   6   7        5.12        5.81      0.62 o 
   0   6   7      134.66      122.57      1.88 o 
   1   6   7       22.55       20.68      0.82 o 
   2   6   7       46.49       45.36      0.97 o 
   3   6   7      140.85      146.04      1.52 o 
   4   6   7       62.27       64.65      1.10 o 
   5   6   7        6.35        7.67      0.50 o 
   6   6   7        5.63        5.85      0.50 o 
  -6   7   7        9.82        9.47      0.61 o 
  -5   7   7        5.68        3.71      0.48 o 
  -4   7   7       29.23       30.70      1.42 o 
  -3   7   7       19.39       19.02      0.86 o 
  -2   7   7       12.57       13.46      0.77 o 
  -1   7   7        7.63        7.87      0.63 o 
   0   7   7        0.21       -0.15      0.33 o 
   1   7   7       29.20       29.24      0.99 o 
   2   7   7       13.67       12.64      1.40 o 
   3   7   7      134.49      134.85      1.90 o 
   4   7   7        7.28        5.30      0.54 o 
   5   7   7        3.04        3.01      0.43 o 
   6   7   7       10.15        9.57      0.69 o 
   7   7   7        3.38        4.37      0.54 o 
  -6   8   7        0.44        0.79      0.42 o 
  -5   8   7        9.68       12.62      0.93 o 
  -4   8   7       17.18       19.13      0.93 o 
  -3   8   7        8.43        9.26      0.72 o 
  -2   8   7        7.04        8.68      0.69 o 
  -1   8   7        1.15        1.97      0.42 o 
   0   8   7       11.12       12.10      0.77 o 
   1   8   7       65.96       63.93      1.68 o 
   2   8   7       27.66       24.72      2.27 o 
   3   8   7        1.64        2.43      0.58 o 
   4   8   7       20.20       22.86      1.01 o 
   5   8   7       28.71       28.84      1.10 o 
   6   8   7        8.41        7.41      0.97 o 
  -4   9   7        0.04        1.39      0.54 o 
  -3   9   7        4.24        3.57      0.62 o 
  -2   9   7        6.99        8.21      0.83 o 
  -1   9   7        5.84        7.44      0.79 o 
   0   9   7        2.68        3.16      0.63 o 
   1   9   7        3.45        2.99      0.59 o 
   2   9   7       17.35       16.54      1.24 o 
   3   9   7        2.37        1.61      0.64 o 
   4   9   7        4.24        3.70      0.62 o 
  -1  10   7        0.96        0.69      0.51 o 
   0  10   7        0.09        0.17      0.50 o 
   1  10   7        3.18        3.79      0.68 o 
   0   0   8      159.95      157.89      4.52 o 
   0   1   8       16.62       14.59      0.79 o 
   1   1   8        5.43        5.36      0.57 o 
  -1   2   8      188.12      180.09      2.47 o 
   0   2   8      119.78      112.41      1.92 o 
   1   2   8       27.18       26.35      0.99 o 
   2   2   8       94.76       91.01      1.74 o 
  -2   3   8       23.09       20.66      0.91 o 
  -1   3   8       58.58       55.43      1.37 o 
   0   3   8       66.36       71.66      1.55 o 
   1   3   8       68.94       70.43      1.53 o 
   2   3   8       21.11       22.33      0.92 o 
   3   3   8       49.90       49.32      1.18 o 
  -3   4   8       35.09       35.80      1.04 o 
  -2   4   8       16.35       17.86      0.78 o 
  -1   4   8       30.49       27.83      1.02 o 
   0   4   8       45.86       43.31      1.10 o 
   1   4   8       19.69       20.21      0.81 o 
   2   4   8        5.70        4.48      0.49 o 
   3   4   8        9.65       11.67      0.68 o 
   4   4   8       32.70       31.93      1.53 o 
  -4   5   8        8.03        7.97      0.59 o 
  -3   5   8       11.32       10.89      0.58 o 
  -2   5   8       32.43       34.88      0.88 o 
  -1   5   8       20.67       20.42      0.69 o 
   0   5   8       38.77       37.62      0.90 o 
   1   5   8        4.16        4.17      0.50 o 
   2   5   8       43.95       39.27      1.49 o 
   3   5   8       93.67       89.55      1.62 o 
   4   5   8        6.39        7.12      0.56 o 
   5   5   8        6.49        6.12      0.64 o 
  -5   6   8       17.74       19.78      1.06 o 
  -4   6   8       15.48       16.80      0.78 o 
  -3   6   8        3.18        2.82      0.42 o 
  -2   6   8        0.11       -0.27      0.28 o 
  -1   6   8        1.20        0.79      0.39 o 
   0   6   8       57.53       58.47      1.25 o 
   1   6   8       31.20       31.14      0.95 o 
   2   6   8       12.49       11.27      0.81 o 
   3   6   8        8.89       12.22      0.77 o 
   4   6   8        1.85        1.44      0.36 o 
   5   6   8        5.87        5.79      0.51 o 
   6   6   8        0.64        0.71      0.36 o 
  -5   7   8        0.07        0.23      0.42 o 
  -4   7   8        4.09        4.63      0.71 o 
  -3   7   8        6.34        5.68      0.56 o 
  -2   7   8        4.98        7.30      0.65 o 
  -1   7   8        2.30        1.85      0.41 o 
   0   7   8       15.29       16.13      0.80 o 
   1   7   8       40.54       38.57      1.08 o 
   2   7   8        4.62        4.16      0.52 o 
   3   7   8        1.15        1.42      0.53 o 
   4   7   8        0.72        0.89      0.38 o 
   5   7   8        1.28        1.17      0.39 o 
  -4   8   8       22.21       24.96      0.96 o 
  -3   8   8        0.61        0.61      0.37 o 
  -2   8   8        2.39        3.96      0.51 o 
  -1   8   8        4.97        5.04      0.66 o 
   0   8   8        4.00        2.72      0.62 o 
   1   8   8       11.82       13.38      0.85 o 
   2   8   8        5.16        5.41      0.68 o 
   3   8   8        0.43        0.59      0.50 o 
   4   8   8        2.54        4.05      0.70 o 
  -1   9   8        3.71        4.00      0.71 o 
   0   9   8       10.52       13.52      1.04 o 
   1   9   8        1.92        1.95      0.60 o 
   0   1   9       11.07       10.69      0.77 o 
   1   1   9       38.16       38.14      1.22 o 
  -1   2   9       70.97       70.46      1.62 o 
   0   2   9      103.83       98.94      1.92 o 
   1   2   9        5.86        6.18      0.66 o 
   2   2   9       49.35       46.70      1.36 o 
  -2   3   9       32.31       30.24      1.12 o 
  -1   3   9       47.34       45.34      1.34 o 
   0   3   9       62.63       56.97      1.48 o 
   1   3   9       16.21       15.77      1.13 o 
   2   3   9       22.77       22.93      1.09 o 
   3   3   9       15.56       16.21      0.82 o 
  -3   4   9        0.07        0.02      0.32 o 
  -2   4   9       18.56       18.42      1.42 o 
  -1   4   9        0.78        0.64      0.42 o 
   0   4   9       52.31       53.15      1.45 o 
   1   4   9       28.33       24.87      1.05 o 
   2   4   9        2.30        2.44      0.51 o 
   3   4   9        6.44        6.29      0.58 o 
   4   4   9        0.06        0.90      0.38 o 
  -4   5   9        7.24        8.24      0.68 o 
  -3   5   9        3.59        4.21      0.55 o 
  -2   5   9       10.30       10.75      0.83 o 
  -1   5   9        0.87        0.73      0.45 o 
   0   5   9        7.89       10.03      0.82 o 
   1   5   9        0.65        0.64      0.42 o 
   2   5   9        0.41        0.51      0.39 o 
   3   5   9        4.44        3.75      0.57 o 
   4   5   9       22.13       22.42      1.06 o 
   5   5   9        6.00        6.31      0.72 o 
  -4   6   9        7.94        9.23      0.81 o 
  -3   6   9        1.82        2.89      0.49 o 
  -2   6   9        0.21        0.37      0.36 o 
  -1   6   9       26.58       28.02      1.42 o 
   0   6   9        9.05        9.40      0.75 o 
   1   6   9       24.05       24.39      1.00 o 
   2   6   9        0.66        0.47      0.41 o 
   3   6   9       23.44       29.26      1.09 o 
   4   6   9        6.95        8.16      0.71 o 
  -3   7   9        1.29        1.16      0.41 o 
  -2   7   9       16.58       17.24      0.93 o 
  -1   7   9       16.98       18.79      0.89 o 
   0   7   9        5.95        5.59      0.60 o 
   1   7   9       54.80       56.52      1.35 o 
   2   7   9        0.33        0.05      0.41 o 
   3   7   9        1.26        1.09      0.43 o 
   0   1  10       43.13       45.50      2.38 o 
   1   1  10       18.99       17.08      1.27 o 
  -1   2  10       12.29       12.75      1.14 o 
   0   2  10       21.02       21.05      1.04 o 
   1   2  10       27.37       29.54      1.79 o 
   2   2  10       68.74       72.47      1.77 o 
  -2   3  10       13.73       13.30      1.37 o 
  -1   3  10        9.66       11.40      0.88 o 
   0   3  10       35.57       31.81      1.23 o 
   1   3  10       10.46       10.64      0.86 o 
   2   3  10       10.58        9.17      1.14 o 
   3   3  10        2.23        1.65      0.45 o 
  -3   4  10        2.19        3.96      0.54 o 
  -2   4  10       40.15       40.13      1.22 o 
  -1   4  10       37.77       37.45      1.32 o 
   0   4  10        6.59        5.22      0.69 o 
   1   4  10        9.42        8.72      0.81 o 
   2   4  10        2.64        1.78      0.50 o 
   3   4  10        8.91        9.67      0.87 o 
   4   4  10        1.55        1.05      0.47 o 
  -3   5  10        5.93        7.25      0.76 o 
  -2   5  10        1.33        1.16      0.46 o 
  -1   5  10       16.85       18.55      1.09 o 
   0   5  10        8.64        8.35      0.82 o 
   1   5  10        2.69        3.47      0.75 o 
   2   5  10        2.83        2.57      0.65 o 
   3   5  10        0.08        0.23      0.41 o 
   0   1  11        3.32        1.91      0.56 o 
   1   1  11        0.31        0.00      0.47 o 
  -1   2  11       12.09       12.53      0.97 o 
   0   2  11        3.47        3.75      0.64 o 
   1   2  11        8.06        8.44      1.11 o 
                                                 
